# Supplementary material for: Silver(I) Complexes Bearing S-Alkyl Thiosalicylic Acid Derivatives: DNA/BSA Binding and Antitumor Activity In Vitro and In Vivo
Source: Pharmaceutics. 2025 Oct 16;17(10):1340. doi: 10.3390/pharmaceutics17101340 (PMC12567082; doi:10.3390/pharmaceutics17101340)
Supplement: Supplementary file 1 [file pharmaceutics-17-01340-s001.zip]

Archive with 1 entries (1 files):
- pharmaceutics-3819623-supplementary.pdf
